# Supplementary material for: Identification of RTS,S/AS01 vaccine–induced humoral biomarkers predictive of protection against controlled human malaria infection
Source: JCI Insight. 2024 Oct 8;9(19):e178801. doi: 10.1172/jci.insight.178801 (PMC11466194; doi:10.1172/jci.insight.178801)
Supplement: Supporting data values [file jciinsight-9-178801-s200.xlsx]

## Sheet: Fig2A
Serum CSP	Serum CSP	Serum NANP6	Serum NANP6	Serum N Interface	Serum N Interface	IgG1 CSP	IgG1 CSP	IgG1 NANP6	IgG1 NANP6	IgG3 NANP6	IgG3 NANP6	IgG1 NANP6 + IgG1 CSP AI	IgG1 NANP6 + IgG1 CSP AI
False Positive Rate	True Positive Rate	False Positive Rate	True Positive Rate	False Positive Rate	True Positive Rate	False Positive Rate	True Positive Rate	False Positive Rate	True Positive Rate	False Positive Rate	True Positive Rate	False Positive Rate	True Positive Rate
0	0	0	0	0	0	0	0	0	0	0	0	0	0
0	0.0188679	0	0.0188679	0	0.0188679	0	0.0188679	0	0.0188679	0	0.0188679	0	0.0227273
0	0.0377358	0	0.0377358	0	0.0377358	0	0.0377358	0	0.0377358	0	0.0377358	0	0.0454545
0	0.0566038	0	0.0566038	0	0.0566038	0	0.0566038	0	0.0566038	0.0243902	0.0377358	0	0.0681818
0	0.0754717	0.0243902	0.0566038	0	0.0754717	0	0.0754717	0	0.0754717	0.0487805	0.0377358	0	0.0909091
0	0.0943396	0.0243902	0.0754717	0	0.0943396	0	0.0943396	0	0.0943396	0.0731707	0.0377358	0.0285714	0.0909091
0	0.113208	0.0243902	0.0943396	0	0.113208	0	0.113208	0	0.113208	0.097561	0.0377358	0.0285714	0.113636
0	0.132075	0.0243902	0.113208	0	0.132075	0	0.132075	0	0.132075	0.097561	0.0566038	0.0285714	0.136364
0	0.150943	0.0243902	0.132075	0	0.150943	0	0.150943	0.0243902	0.132075	0.097561	0.0754717	0.0571429	0.136364
0	0.169811	0.0487805	0.132075	0	0.169811	0.0243902	0.150943	0.0243902	0.150943	0.097561	0.0943396	0.0571429	0.159091
0	0.188679	0.0731707	0.132075	0	0.188679	0.0243902	0.169811	0.0487805	0.150943	0.121951	0.0943396	0.0571429	0.181818
0.0243902	0.188679	0.0731707	0.150943	0	0.207547	0.0243902	0.188679	0.0487805	0.169811	0.121951	0.113208	0.0571429	0.204545
0.0487805	0.188679	0.0731707	0.169811	0.0243902	0.207547	0.0487805	0.188679	0.0487805	0.188679	0.121951	0.132075	0.0857143	0.204545
0.0487805	0.207547	0.0731707	0.188679	0.0243902	0.226415	0.0487805	0.207547	0.0487805	0.207547	0.121951	0.150943	0.114286	0.204545
0.0731707	0.207547	0.0731707	0.207547	0.0243902	0.245283	0.0731707	0.207547	0.0487805	0.226415	0.146341	0.150943	0.114286	0.227273
0.0731707	0.226415	0.0731707	0.226415	0.0243902	0.264151	0.097561	0.207547	0.0487805	0.245283	0.146341	0.169811	0.114286	0.25
0.0731707	0.245283	0.097561	0.226415	0.0243902	0.283019	0.121951	0.207547	0.0731707	0.245283	0.146341	0.188679	0.142857	0.25
0.0731707	0.264151	0.097561	0.245283	0.0487805	0.283019	0.121951	0.226415	0.0731707	0.264151	0.146341	0.207547	0.142857	0.272727
0.0731707	0.283019	0.097561	0.264151	0.0487805	0.301887	0.121951	0.245283	0.0731707	0.283019	0.170732	0.207547	0.142857	0.295455
0.0731707	0.301887	0.097561	0.283019	0.0731707	0.301887	0.121951	0.264151	0.0731707	0.301887	0.195122	0.207547	0.142857	0.318182
0.097561	0.301887	0.097561	0.301887	0.0731707	0.320755	0.121951	0.283019	0.0731707	0.320755	0.219512	0.207547	0.142857	0.340909
0.097561	0.320755	0.097561	0.320755	0.097561	0.320755	0.121951	0.301887	0.0731707	0.339623	0.243902	0.207547	0.142857	0.363636
0.097561	0.339623	0.121951	0.320755	0.097561	0.339623	0.121951	0.320755	0.097561	0.339623	0.268293	0.207547	0.142857	0.386364
0.121951	0.339623	0.121951	0.339623	0.097561	0.358491	0.146341	0.320755	0.121951	0.339623	0.268293	0.226415	0.142857	0.409091
0.121951	0.358491	0.146341	0.339623	0.097561	0.377358	0.170732	0.320755	0.121951	0.358491	0.268293	0.245283	0.142857	0.431818
0.121951	0.377358	0.146341	0.358491	0.097561	0.396226	0.170732	0.339623	0.121951	0.377358	0.268293	0.264151	0.171429	0.431818
0.121951	0.396226	0.170732	0.358491	0.121951	0.396226	0.170732	0.358491	0.146341	0.377358	0.268293	0.283019	0.171429	0.454545
0.121951	0.415094	0.170732	0.377358	0.146341	0.396226	0.195122	0.358491	0.146341	0.396226	0.268293	0.301887	0.171429	0.477273
0.146341	0.415094	0.170732	0.396226	0.170732	0.396226	0.195122	0.377358	0.146341	0.415094	0.268293	0.320755	0.2	0.477273
0.170732	0.415094	0.170732	0.415094	0.195122	0.396226	0.195122	0.396226	0.170732	0.415094	0.292683	0.320755	0.228571	0.477273
0.195122	0.415094	0.170732	0.433962	0.195122	0.415094	0.219512	0.396226	0.195122	0.415094	0.317073	0.320755	0.257143	0.477273
0.219512	0.415094	0.195122	0.433962	0.195122	0.433962	0.219512	0.415094	0.195122	0.433962	0.317073	0.339623	0.285714	0.477273
0.243902	0.415094	0.195122	0.45283	0.195122	0.45283	0.219512	0.433962	0.195122	0.45283	0.317073	0.358491	0.285714	0.5
0.243902	0.433962	0.195122	0.471698	0.219512	0.45283	0.219512	0.45283	0.219512	0.45283	0.317073	0.377358	0.314286	0.5
0.243902	0.45283	0.195122	0.490566	0.243902	0.45283	0.243902	0.45283	0.219512	0.471698	0.341463	0.377358	0.314286	0.522727
0.243902	0.471698	0.219512	0.490566	0.243902	0.471698	0.268293	0.45283	0.219512	0.490566	0.365854	0.377358	0.314286	0.545455
0.243902	0.490566	0.219512	0.509434	0.243902	0.490566	0.268293	0.471698	0.219512	0.509434	0.365854	0.396226	0.314286	0.568182
0.243902	0.509434	0.219512	0.528302	0.243902	0.509434	0.268293	0.490566	0.219512	0.528302	0.390244	0.396226	0.314286	0.590909
0.243902	0.528302	0.219512	0.54717	0.243902	0.528302	0.268293	0.509434	0.243902	0.528302	0.414634	0.396226	0.314286	0.613636
0.243902	0.54717	0.219512	0.566038	0.243902	0.54717	0.268293	0.528302	0.268293	0.528302	0.439024	0.396226	0.314286	0.636364
0.268293	0.54717	0.219512	0.584906	0.243902	0.566038	0.268293	0.54717	0.292683	0.528302	0.439024	0.415094	0.314286	0.659091
0.292683	0.54717	0.219512	0.603774	0.268293	0.566038	0.268293	0.566038	0.292683	0.54717	0.463415	0.415094	0.314286	0.681818
0.317073	0.54717	0.243902	0.622642	0.268293	0.584906	0.268293	0.584906	0.292683	0.566038	0.463415	0.433962	0.314286	0.704545
0.341463	0.54717	0.268293	0.622642	0.268293	0.603774	0.292683	0.584906	0.317073	0.566038	0.463415	0.45283	0.314286	0.727273
0.341463	0.566038	0.268293	0.641509	0.268293	0.622642	0.292683	0.603774	0.317073	0.584906	0.463415	0.471698	0.314286	0.75
0.341463	0.584906	0.292683	0.641509	0.268293	0.641509	0.292683	0.622642	0.341463	0.584906	0.463415	0.490566	0.342857	0.75
0.365854	0.584906	0.292683	0.660377	0.268293	0.660377	0.317073	0.622642	0.341463	0.603774	1	1	0.342857	0.772727
0.390244	0.584906	0.317073	0.660377	0.268293	0.679245	0.317073	0.641509	0.341463	0.622642			0.371429	0.772727
0.390244	0.603774	0.317073	0.679245	0.268293	0.698113	0.341463	0.641509	0.341463	0.641509			0.4	0.772727
0.414634	0.603774	0.341463	0.679245	0.268293	0.716981	0.341463	0.660377	0.341463	0.660377			0.4	0.795455
0.439024	0.603774	0.365854	0.679245	0.292683	0.716981	0.365854	0.660377	0.341463	0.679245			0.428571	0.795455
0.439024	0.622642	0.365854	0.698113	0.317073	0.716981	0.390244	0.660377	0.341463	0.698113			0.457143	0.795455
0.463415	0.622642	0.390244	0.698113	0.317073	0.735849	0.414634	0.660377	0.341463	0.716981			0.485714	0.795455
0.463415	0.641509	0.390244	0.716981	0.317073	0.754717	0.414634	0.679245	0.365854	0.716981			0.485714	0.818182
0.487805	0.641509	0.390244	0.735849	0.341463	0.754717	0.439024	0.679245	0.365854	0.735849			0.485714	0.840909
0.487805	0.660377	0.414634	0.735849	0.365854	0.754717	0.439024	0.698113	0.365854	0.754717			0.514286	0.840909
0.487805	0.679245	0.414634	0.754717	0.365854	0.773585	0.463415	0.698113	0.390244	0.754717			0.514286	0.863636
0.487805	0.698113	0.414634	0.773585	0.390244	0.773585	0.463415	0.716981	0.390244	0.773585			0.542857	0.863636
0.487805	0.716981	0.439024	0.773585	0.390244	0.792453	0.463415	0.735849	0.390244	0.792453			0.571429	0.863636
0.487805	0.735849	0.439024	0.792453	0.390244	0.811321	0.463415	0.754717	0.390244	0.811321			0.6	0.863636
0.487805	0.754717	0.439024	0.811321	0.414634	0.811321	0.463415	0.773585	0.414634	0.811321			0.6	0.886364
0.487805	0.773585	0.439024	0.830189	0.414634	0.830189	0.463415	0.792453	0.414634	0.830189			0.628571	0.886364
0.487805	0.792453	0.439024	0.849057	0.439024	0.830189	0.487805	0.792453	0.439024	0.830189			0.628571	0.909091
0.487805	0.811321	0.463415	0.849057	0.463415	0.830189	0.512195	0.792453	0.463415	0.830189			0.657143	0.909091
0.487805	0.830189	0.463415	0.867925	0.487805	0.830189	0.512195	0.811321	0.463415	0.849057			0.685714	0.909091
0.512195	0.830189	0.463415	0.886792	0.487805	0.849057	0.536585	0.811321	0.487805	0.849057			0.714286	0.909091
0.536585	0.830189	0.487805	0.886792	0.512195	0.849057	0.560976	0.811321	0.512195	0.849057			0.742857	0.909091
0.536585	0.849057	0.487805	0.90566	0.536585	0.849057	0.585366	0.811321	0.512195	0.867925			0.742857	0.931818
0.536585	0.867925	0.512195	0.90566	0.560976	0.849057	0.609756	0.811321	0.536585	0.867925			0.742857	0.954545
0.560976	0.867925	0.512195	0.924528	0.585366	0.849057	0.609756	0.830189	0.536585	0.886792			0.771429	0.954545
0.560976	0.886792	0.536585	0.924528	0.609756	0.867925	0.634146	0.830189	0.560976	0.886792			0.8	0.954545
0.585366	0.886792	0.536585	0.943396	0.634146	0.867925	0.658537	0.830189	0.585366	0.886792			0.828571	0.954545
0.609756	0.886792	0.560976	0.943396	1	1	0.658537	0.849057	0.609756	0.886792			0.857143	0.954545
0.634146	0.886792	0.585366	0.943396			0.682927	0.849057	0.609756	0.90566			0.885714	0.954545
0.634146	0.90566	0.585366	0.962264			0.682927	0.867925	0.634146	0.90566			0.914286	0.954545
0.658537	0.90566	0.609756	0.962264			0.707317	0.867925	0.634146	0.924528			0.914286	0.977273
0.682927	0.90566	0.609756	0.981132			0.731707	0.867925	0.658537	0.924528			0.942857	0.977273
0.707317	0.90566	0.634146	0.981132			0.731707	0.886792	0.682927	0.924528			0.971429	1
0.731707	0.90566	0.658537	0.981132			0.756098	0.886792	0.707317	0.924528			1	1
0.731707	0.924528	0.682927	0.981132			0.780488	0.886792	0.731707	0.924528
0.756098	0.924528	0.707317	0.981132			0.780488	0.90566	0.731707	0.943396
0.780488	0.924528	0.731707	0.981132			0.780488	0.924528	0.756098	0.943396
0.804878	0.924528	0.756098	0.981132			0.780488	0.943396	0.780488	0.943396
0.829268	0.924528	0.780488	0.981132			0.804878	0.943396	0.804878	0.943396
0.829268	0.943396	0.780488	1			0.804878	0.962264	0.804878	0.962264
0.853659	0.943396	0.804878	1			0.829268	0.962264	0.829268	0.962264
0.853659	0.962264	0.829268	1			0.829268	0.981132	1	1
0.853659	0.981132	0.853659	1			0.853659	0.981132
0.878049	0.981132	0.878049	1			0.878049	0.981132
0.902439	0.981132	0.902439	1			0.902439	0.981132
0.926829	0.981132	0.926829	1			0.902439	1
0.95122	0.981132	0.95122	1			0.926829	1
0.95122	1	0.97561	1			0.95122	1
0.97561	1	1	1			0.97561	1
1	1					1	1

## Sheet: Fig2B
Serum CSP	Serum CSP	Serum NANP6	Serum NANP6	Serum N Interface	Serum N Interface	IgG1 CSP	IgG1 CSP	IgG1 NANP6	IgG1 NANP6	IgG3 NANP6	IgG3 NANP6	IgG1 NANP6 + IgG1 CSP AI	IgG1 NANP6 + IgG1 CSP AI
False Positive Rate	True Positive Rate	False Positive Rate	True Positive Rate	False Positive Rate	True Positive Rate	False Positive Rate	True Positive Rate	False Positive Rate	True Positive Rate	False Positive Rate	True Positive Rate	False Positive Rate	True Positive Rate
0	0	0	0	0	0	0	0	0	0	0	0	0	0
0.0588235	0	0.0588235	0	0	0.0526316	0	0.0526316	0	0.0625	0	0.0526316	0	0.0625
0.0588235	0.0526316	0.0588235	0.0526316	0	0.105263	0	0.105263	0	0.125	0	0.105263	0	0.125
0.0588235	0.105263	0.0588235	0.105263	0.0588235	0.105263	0	0.157895	0	0.1875	0	0.157895	0	0.1875
0.0588235	0.157895	0.0588235	0.157895	0.0588235	0.157895	0	0.210526	0	0.25	0	0.210526	0	0.25
0.0588235	0.210526	0.117647	0.157895	0.0588235	0.210526	0	0.263158	0	0.3125	0	0.263158	0	0.3125
0.0588235	0.263158	0.117647	0.210526	0.0588235	0.263158	0	0.315789	0.0588235	0.3125	0.0625	0.263158	0	0.375
0.0588235	0.315789	0.176471	0.210526	0.0588235	0.315789	0	0.368421	0.0588235	0.375	0.0625	0.315789	0	0.4375
0.0588235	0.368421	0.176471	0.263158	0.0588235	0.368421	0	0.421053	0.0588235	0.4375	0.0625	0.368421	0.0625	0.4375
0.117647	0.368421	0.176471	0.315789	0.0588235	0.421053	0.0588235	0.421053	0.0588235	0.5	0.125	0.368421	0.125	0.4375
0.117647	0.421053	0.176471	0.368421	0.0588235	0.473684	0.0588235	0.473684	0.0588235	0.5625	0.125	0.421053	0.1875	0.4375
0.117647	0.473684	0.176471	0.421053	0.0588235	0.526316	0.117647	0.473684	0.117647	0.5625	0.1875	0.421053	0.1875	0.5
0.117647	0.526316	0.176471	0.473684	0.117647	0.526316	0.176471	0.473684	0.176471	0.5625	0.25	0.421053	0.1875	0.5625
0.117647	0.578947	0.176471	0.526316	0.117647	0.578947	0.176471	0.526316	0.235294	0.5625	0.25	0.473684	0.1875	0.625
0.176471	0.578947	0.176471	0.578947	0.176471	0.578947	0.235294	0.526316	0.235294	0.625	0.25	0.526316	0.1875	0.6875
0.176471	0.631579	0.176471	0.631579	0.176471	0.631579	0.294118	0.526316	0.235294	0.6875	0.25	0.578947	0.1875	0.75
0.176471	0.684211	0.176471	0.684211	0.176471	0.684211	0.352941	0.526316	0.294118	0.6875	1	1	0.1875	0.8125
0.235294	0.684211	0.176471	0.736842	0.235294	0.684211	0.352941	0.578947	0.294118	0.75			0.25	0.8125
0.235294	0.736842	0.235294	0.736842	0.235294	0.736842	0.352941	0.631579	0.352941	0.75			0.3125	0.8125
0.294118	0.736842	0.294118	0.736842	0.235294	0.789474	0.352941	0.684211	0.352941	0.8125			0.375	0.8125
0.352941	0.736842	0.294118	0.789474	0.294118	0.789474	0.411765	0.684211	0.411765	0.8125			0.4375	0.8125
0.411765	0.736842	0.352941	0.789474	0.352941	0.789474	0.411765	0.736842	0.470588	0.8125			0.4375	0.875
0.470588	0.736842	0.411765	0.789474	0.411765	0.789474	0.411765	0.789474	0.470588	0.875			0.5	0.875
0.470588	0.789474	0.470588	0.789474	0.411765	0.842105	0.470588	0.789474	0.470588	0.9375			0.5625	0.875
0.529412	0.789474	0.470588	0.842105	0.411765	0.894737	0.529412	0.789474	0.470588	1			0.5625	0.9375
0.529412	0.842105	0.529412	0.842105	0.470588	0.894737	0.529412	0.842105	0.529412	1			0.5625	1
0.529412	0.894737	0.529412	0.894737	0.470588	0.947368	0.529412	0.894737	0.588235	1			0.625	1
0.529412	0.947368	0.588235	0.894737	0.529412	0.947368	0.588235	0.894737	0.647059	1			0.6875	1
0.529412	1	0.647059	0.894737	0.588235	0.947368	0.588235	0.947368	0.705882	1			0.75	1
0.588235	1	0.705882	0.894737	0.647059	0.947368	0.588235	1	0.764706	1			0.8125	1
0.647059	1	0.705882	0.947368	0.647059	1	0.647059	1	0.823529	1			0.875	1
0.705882	1	0.705882	1	0.705882	1	0.705882	1	0.882353	1			0.9375	1
0.764706	1	0.764706	1	0.764706	1	0.764706	1	0.941176	1			1	1
0.823529	1	0.823529	1	0.823529	1	0.823529	1	1	1
0.882353	1	0.882353	1	0.882353	1	0.882353	1
0.941176	1	0.941176	1	0.941176	1	0.941176	1
1	1	1	1	1	1	1	1

## Sheet: Fig2C
Serum CSP	Serum CSP	Serum NANP6	Serum NANP6	Serum N Interface	Serum N Interface	IgG1 CSP	IgG1 CSP	IgG1 NANP6	IgG1 NANP6	IgG3 NANP6	IgG3 NANP6	IgG1 NANP6 + IgG1 CSP AI	IgG1 NANP6 + IgG1 CSP AI
False Positive Rate	True Positive Rate	False Positive Rate	True Positive Rate	False Positive Rate	True Positive Rate	False Positive Rate	True Positive Rate	False Positive Rate	True Positive Rate	False Positive Rate	True Positive Rate	False Positive Rate	True Positive Rate
0	0	0	0	0	0	0	0	0	0	0	0	0	0
0	0.0454545	0	0.0454545	0	0.0454545	0	0.0454545	0	0.0454545	0	0.0454545	0	0.0588235
0	0.0909091	0	0.0909091	0	0.0909091	0	0.0909091	0	0.0909091	0.0434783	0.0454545	0	0.117647
0	0.136364	0	0.136364	0.0416667	0.0909091	0.0416667	0.0909091	0	0.136364	0.0434783	0.0909091	0	0.176471
0.0416667	0.136364	0	0.181818	0.0416667	0.136364	0.0416667	0.136364	0	0.181818	0.0434783	0.136364	0	0.235294
0.0416667	0.181818	0	0.227273	0.0416667	0.181818	0.0416667	0.181818	0.0416667	0.181818	0.0869565	0.136364	0	0.294118
0.0416667	0.227273	0	0.272727	0.0416667	0.227273	0.0416667	0.227273	0.0416667	0.227273	0.130435	0.136364	0.0666667	0.294118
0.0833333	0.227273	0.0416667	0.272727	0.0416667	0.272727	0.0833333	0.227273	0.0416667	0.272727	0.173913	0.136364	0.0666667	0.352941
0.125	0.227273	0.0416667	0.318182	0.0416667	0.318182	0.125	0.227273	0.0416667	0.318182	0.173913	0.181818	0.0666667	0.411765
0.125	0.272727	0.0833333	0.318182	0.0833333	0.318182	0.125	0.272727	0.0833333	0.318182	0.217391	0.181818	0.0666667	0.470588
0.125	0.318182	0.0833333	0.363636	0.125	0.318182	0.125	0.318182	0.125	0.318182	0.217391	0.227273	0.133333	0.470588
0.166667	0.318182	0.125	0.363636	0.166667	0.318182	0.125	0.363636	0.125	0.363636	0.217391	0.272727	0.133333	0.529412
0.208333	0.318182	0.166667	0.363636	0.166667	0.363636	0.166667	0.363636	0.125	0.409091	0.217391	0.318182	0.133333	0.588235
0.208333	0.363636	0.166667	0.409091	0.166667	0.409091	0.166667	0.409091	0.125	0.454545	0.26087	0.318182	0.2	0.588235
0.208333	0.409091	0.166667	0.454545	0.166667	0.454545	0.166667	0.454545	0.125	0.5	0.304348	0.318182	0.2	0.647059
0.208333	0.454545	0.208333	0.454545	0.166667	0.5	0.166667	0.5	0.166667	0.5	0.347826	0.318182	0.266667	0.647059
0.208333	0.5	0.25	0.454545	0.208333	0.5	0.166667	0.545455	0.208333	0.5	0.347826	0.363636	0.266667	0.705882
0.25	0.5	0.291667	0.454545	0.25	0.5	0.166667	0.590909	0.208333	0.545455	0.391304	0.363636	0.266667	0.764706
0.291667	0.5	0.291667	0.5	0.25	0.545455	0.166667	0.636364	0.208333	0.590909	0.391304	0.409091	0.266667	0.823529
0.291667	0.545455	0.291667	0.545455	0.25	0.590909	0.166667	0.681818	0.208333	0.636364	0.391304	0.454545	0.333333	0.823529
0.333333	0.545455	0.291667	0.590909	0.291667	0.590909	0.208333	0.681818	0.208333	0.681818	0.434783	0.454545	0.4	0.823529
0.333333	0.590909	0.291667	0.636364	0.333333	0.590909	0.208333	0.727273	0.208333	0.727273	0.434783	0.5	0.466667	0.823529
0.333333	0.636364	0.333333	0.636364	0.333333	0.636364	0.25	0.727273	0.208333	0.772727	0.434783	0.545455	0.466667	0.882353
0.333333	0.681818	0.333333	0.681818	0.375	0.636364	0.291667	0.727273	0.25	0.772727	0.434783	0.590909	0.466667	0.941176
0.375	0.681818	0.333333	0.727273	0.416667	0.636364	0.333333	0.727273	0.291667	0.772727	0.434783	0.636364	0.466667	1
0.375	0.727273	0.375	0.727273	0.416667	0.681818	0.375	0.727273	0.333333	0.772727	0.434783	0.681818	0.533333	1
0.375	0.772727	0.416667	0.727273	0.416667	0.727273	0.416667	0.727273	0.375	0.772727	0.434783	0.727273	0.6	1
0.375	0.818182	0.416667	0.772727	0.458333	0.727273	0.458333	0.727273	0.375	0.818182	0.478261	0.727273	0.666667	1
0.416667	0.818182	0.458333	0.772727	0.458333	0.772727	0.458333	0.772727	0.375	0.863636	0.478261	0.772727	0.733333	1
0.416667	0.863636	0.5	0.772727	0.5	0.772727	0.458333	0.818182	0.416667	0.863636	0.478261	0.818182	0.8	1
0.458333	0.863636	0.5	0.818182	0.541667	0.772727	0.5	0.818182	0.416667	0.909091	0.478261	0.863636	0.866667	1
0.458333	0.909091	0.5	0.863636	0.583333	0.772727	0.541667	0.818182	0.458333	0.909091	0.521739	0.863636	0.933333	1
0.5	0.909091	0.541667	0.863636	0.625	0.772727	0.583333	0.818182	0.5	0.909091	0.565217	0.863636	1	1
0.541667	0.909091	0.541667	0.909091	0.666667	0.772727	0.625	0.818182	0.583333	0.909091	0.608696	0.863636
0.583333	0.909091	0.541667	0.954545	0.708333	0.772727	0.625	0.863636	0.583333	0.954545	0.652174	0.863636
0.625	0.909091	0.583333	0.954545	0.75	0.772727	0.666667	0.863636	0.625	0.954545	0.695652	0.863636
0.666667	0.909091	0.625	0.954545	0.75	0.818182	0.708333	0.863636	0.625	1	0.73913	0.863636
0.708333	0.909091	0.666667	0.954545	0.791667	0.818182	0.75	0.863636	0.666667	1	0.782609	0.863636
0.75	0.909091	0.708333	0.954545	0.791667	0.863636	0.791667	0.863636	0.708333	1	0.782609	0.909091
0.75	0.954545	0.75	0.954545	0.833333	0.863636	0.833333	0.863636	0.75	1	0.826087	0.909091
0.791667	0.954545	0.791667	0.954545	0.833333	0.909091	0.833333	0.909091	0.791667	1	0.826087	0.954545
0.833333	0.954545	0.833333	0.954545	1	1	0.875	0.909091	0.833333	1	1	1
0.875	0.954545	0.875	0.954545			0.916667	0.909091	0.875	1
0.875	1	0.916667	0.954545			0.916667	0.954545	1	1
0.916667	1	0.958333	0.954545			0.916667	1
0.958333	1	1	1			0.958333	1
1	1					1	1

## Sheet: Fig2D
Serum CSP	Serum CSP	Serum NANP6	Serum NANP6	Serum N Interface	Serum N Interface	IgG1 CSP	IgG1 CSP	IgG1 NANP6	IgG1 NANP6	IgG3 NANP6	IgG3 NANP6	IgG1 NANP6 + IgG1 CSP AI	IgG1 NANP6 + IgG1 CSP AI
False Positive Rate	True Positive Rate	False Positive Rate	True Positive Rate	False Positive Rate	True Positive Rate	False Positive Rate	True Positive Rate	False Positive Rate	True Positive Rate	False Positive Rate	True Positive Rate	False Positive Rate	True Positive Rate
0	0	0	0	0	0	0	0	0	0	0	0	0	0
0	0.0277778	0	0.0277778	0.1	0	0	0.0277778	0	0.0294118	0	0.0277778	0	0.0294118
0	0.0555556	0	0.0555556	0.1	0.0277778	0	0.0555556	0	0.0588235	0	0.0555556	0	0.0588235
0	0.0833333	0	0.0833333	0.1	0.0555556	0	0.0833333	0	0.0882353	0	0.0833333	0	0.0882353
0	0.111111	0	0.111111	0.1	0.0833333	0	0.111111	0	0.117647	0	0.111111	0	0.117647
0	0.138889	0.1	0.111111	0.1	0.111111	0	0.138889	0	0.147059	0	0.138889	0	0.147059
0	0.166667	0.1	0.138889	0.1	0.138889	0	0.166667	0	0.176471	0	0.166667	0	0.176471
0	0.194444	0.1	0.166667	0.1	0.166667	0.1	0.166667	0	0.205882	0	0.194444	0	0.205882
0	0.222222	0.1	0.194444	0.1	0.194444	0.1	0.194444	0	0.235294	0	0.222222	0	0.235294
0.1	0.222222	0.1	0.222222	0.1	0.222222	0.1	0.222222	0.1	0.235294	0.1	0.222222	0.1	0.235294
0.1	0.25	0.1	0.25	0.1	0.25	0.2	0.222222	0.2	0.235294	0.1	0.25	0.2	0.235294
0.1	0.277778	0.1	0.277778	0.1	0.277778	0.3	0.222222	0.2	0.264706	0.1	0.277778	0.2	0.264706
0.1	0.305556	0.1	0.305556	0.2	0.277778	0.3	0.25	0.2	0.294118	0.2	0.277778	0.2	0.294118
0.2	0.305556	0.2	0.305556	0.2	0.305556	0.3	0.277778	0.2	0.323529	0.2	0.305556	0.2	0.323529
0.2	0.333333	0.2	0.333333	0.2	0.333333	0.3	0.305556	0.2	0.352941	0.2	0.333333	0.2	0.352941
0.2	0.361111	0.2	0.361111	0.2	0.361111	0.3	0.333333	0.2	0.382353	0.2	0.361111	0.2	0.382353
0.2	0.388889	0.2	0.388889	0.2	0.388889	0.3	0.361111	0.2	0.411765	0.2	0.388889	0.2	0.411765
0.2	0.416667	0.2	0.416667	0.2	0.416667	0.3	0.388889	0.2	0.441176	0.2	0.416667	0.2	0.441176
0.3	0.416667	0.2	0.444444	0.2	0.444444	0.3	0.416667	0.2	0.470588	0.2	0.444444	0.3	0.441176
0.4	0.416667	0.2	0.472222	0.2	0.472222	0.3	0.444444	0.3	0.470588	0.2	0.472222	0.3	0.470588
0.4	0.444444	0.2	0.5	0.2	0.5	0.3	0.472222	0.3	0.5	0.2	0.5	0.3	0.5
0.4	0.472222	0.2	0.527778	0.2	0.527778	0.3	0.5	0.3	0.529412	0.2	0.527778	0.3	0.529412
0.4	0.5	0.3	0.527778	0.2	0.555556	0.4	0.5	0.4	0.529412	0.2	0.555556	0.4	0.529412
0.5	0.5	0.4	0.527778	0.2	0.583333	0.4	0.527778	0.4	0.558824	0.2	0.583333	0.4	0.558824
0.5	0.527778	0.4	0.555556	0.2	0.611111	0.4	0.555556	0.4	0.588235	0.3	0.583333	0.4	0.588235
0.5	0.555556	0.4	0.583333	0.2	0.638889	0.4	0.583333	0.4	0.617647	0.3	0.611111	0.4	0.617647
0.5	0.583333	0.4	0.611111	0.3	0.638889	0.5	0.583333	0.5	0.617647	0.4	0.611111	0.4	0.647059
0.6	0.583333	0.4	0.638889	0.3	0.666667	0.5	0.611111	0.5	0.647059	0.4	0.638889	0.5	0.647059
0.7	0.583333	0.4	0.666667	0.3	0.694444	0.5	0.638889	0.5	0.676471	0.5	0.638889	0.5	0.676471
0.7	0.611111	0.4	0.694444	0.3	0.722222	0.6	0.638889	0.5	0.705882	0.6	0.638889	0.5	0.705882
0.8	0.611111	0.4	0.722222	0.3	0.75	0.7	0.638889	0.5	0.735294	0.6	0.666667	0.5	0.735294
0.8	0.638889	0.5	0.722222	0.3	0.777778	0.7	0.666667	0.5	0.764706	0.7	0.666667	0.5	0.764706
0.8	0.666667	0.5	0.75	0.4	0.777778	0.7	0.694444	0.6	0.764706	0.7	0.694444	0.5	0.794118
0.8	0.694444	0.6	0.75	0.5	0.777778	0.7	0.722222	0.6	0.794118	0.7	0.722222	0.5	0.823529
0.8	0.722222	0.6	0.777778	0.5	0.805556	0.7	0.75	0.6	0.823529	0.7	0.75	0.6	0.823529
0.8	0.75	0.6	0.805556	0.5	0.833333	0.7	0.777778	0.7	0.823529	0.7	0.777778	0.7	0.823529
0.8	0.777778	0.7	0.805556	0.5	0.861111	0.8	0.777778	0.7	0.852941	0.7	0.805556	0.7	0.852941
0.8	0.805556	0.7	0.833333	0.6	0.861111	0.8	0.805556	0.8	0.852941	0.7	0.833333	0.8	0.852941
0.8	0.833333	0.8	0.833333	0.6	0.888889	0.8	0.833333	0.8	0.882353	1	1	0.8	0.882353
0.8	0.861111	0.8	0.861111	0.6	0.916667	0.8	0.861111	0.8	0.911765			0.8	0.911765
0.8	0.888889	0.8	0.888889	0.7	0.916667	0.8	0.888889	0.8	0.941176			0.8	0.941176
0.8	0.916667	0.8	0.916667	0.8	0.916667	0.8	0.916667	0.8	0.970588			0.8	0.970588
0.8	0.944444	0.8	0.944444	0.8	0.944444	0.9	0.916667	1	1			0.8	1
0.9	0.944444	0.9	0.944444	1	1	0.9	0.944444					0.9	1
0.9	0.972222	0.9	0.972222			0.9	0.972222					1	1
0.9	1	0.9	1			0.9	1
1	1	1	1			1	1

## Sheet: Fig3
Measurement	OR	CI Lower	CI Upper
Serum NANP6	3.10169	1.71244	6.1622
Serum N Interface	2.64023	1.62174	4.52495
IgG1 CSP	2.63637	1.57105	4.75401
IgG1 NANP6	2.57819	1.5198	4.79727
Serum CSP	2.40314	1.45515	4.2466
IgG3 CSP AI	1.87613	0.836187	4.84791
IgG3 CSP	1.32609	0.85985	2.0727
IgG3 NANP6 AI	1.09112	0.278353	4.01858
IgG1 NANP6 AI	1.06223	0.58948	1.85817
IgG1 CSP AI	1.05013	0.670381	1.64318
IgG3 NANP6	0.964547	0.617824	1.51213

## Sheet: Fig4A
P	P	P	P	P	NP	NP	NP	NP	NP
AduFx	2PedFx	PedFx	Adu2Fx	Adu1Fx	AduFx	2PedFx	PedFx	Adu2Fx	Adu1Fx
46.99	13.46	31.32	119.15	72.83	30.26	126.48	9.46	47.43	6.75
152.97	37.2	141.57	200.2	166.48	89.64	142.54	13.65	72.35	42.05
158.11	89.9	149.96	210.9	471.71	254.87	266.27	15.41	86.19	50.64
213.75	127.44	158.54	258.48	538.16	261.12	277.02	28.26	116.61	61.38
301.19	178.09	184.74	262.9	609.2	261.49	619.24	102.12	211.12	74.92
853.52	194.57	195.49	305.19	759.74	390.78		109.1	376.29	85.73
872.55	308.01	262.21	474.94		433.25		472.88	628.83	145.33
1074.92	311.95	314.57	566.43					644.35	204.59
1141.58	433.99	315.62	663.67						218.74
1243.18	452.35	328.85	940.94						280.56
	488.98	442.34							282.05
	538.88	624.24							353.55
	542.75								367.42
	651.78								505.1
	907.89

## Sheet: Fig4B
P	P	P	P	P	NP	NP	NP	NP	NP
AduFx	2PedFx	PedFx	Adu2Fx	Adu1Fx	AduFx	2PedFx	PedFx	Adu2Fx	Adu1Fx
54.72	59.78	71.41	119.31	41.26	49.08	82.01	27.06	34.86	3.62
74.87	81.17	87.27	120.07	95.37	53.32	129.89	48.49	45.5	10.07
130.54	86.56	95.45	174.3	197.77	63.05	220.8	49.21	76.42	17.07
206.23	91.44	96.24	188	246.03	147.79	234.95	69.5	104.79	21.27
245.23	106.35	107.11	196.96	304.92	155.05	886.65	130.51	119.58	24.24
681.62	148.7	119.32	225.02	362.96	248.52		162.65	340.55	29.32
833.21	159.73	217.96	241.68		279.71		258.33	438.19	33.6
853.75	218.76	226.7	296.05					502.1	45.88
974.56	227.38	243.06	353.48						48.62
1165.55	280.65	256.99	895.03						58.62
	307.21	269.58							71.5
	344.08	301.53							87.58
	419.02								113.35
	419.77								174.3
	823.34

## Sheet: Fig4C
P	P	P	P	P	NP	NP	NP	NP	NP
AduFx	2PedFx	PedFx	Adu2Fx	Adu1Fx	AduFx	2PedFx	PedFx	Adu2Fx	Adu1Fx
0.01	0	6.14	0	0.8	0	0.33	0	0	0
0.82	0.46	6.48	2.22	5.11	0	1.15	0	0.17	0
4.56	0.6	9.77	15.16	7.32	1.49	4	0.05	1.25	0.03
22.44	1.25	12.64	18.82	33.1	7.26	31.56	0.19	6.15	0.13
33.12	8.23	25.55	18.98	50.7	35.1	35.3	1.63	23.44	0.14
40.68	18.3	25.58	38.5	60.06	50.58		2.7	35.13	0.63
143.69	22.31	26.1	43.88		60.44		46.62	37.15	1.85
192.95	30.57	27.92	60.34					49.11	2.2
206.77	33.91	29.39	72.48						2.34
215.42	47.82	37.31	160.21						4.99
	49.63	69.74							7.01
	51.95	73.2							9.22
	70.49								9.67
	78.78								31.24
	79.33

## Sheet: Fig4D
P	P	P	P	P	NP	NP	NP	NP	NP
AduFx	2PedFx	PedFx	Adu2Fx	Adu1Fx	AduFx	2PedFx	PedFx	Adu2Fx	Adu1Fx
11.5095	7.33136	5.66652	19.5055	18.2547	12.2954	12.9746	4.39849	3.54362	5.3297
30.8119	11.8801	8.36338	26.1565	88.7725	15.4828	38.1872	4.47063	7.28283	6.55036
45.236	12.1809	14.9432	44.5865	98.6364	24.9317	40.7639	6.05148	15.0362	9.35816
58.2113	30.9491	20.5276	49.5394	119.193	38.4464	42.7208	7.84859	18.4954	20.2692
61.5595	31.4626	35.5117	57.9702	158.667	43.634	104.428	20.324	22.4345	21.1751
154.463	53.955	36.7421	59.8645	310.509	45.1505		28.6591	53.0472	24.3527
238.787	62.2281	38.323	65.6738		210.23		122.515	126.853	27.2147
318.54	69.9046	38.6139	116.142					141.521	38.8971
353.82	102.572	43.0031	233.493						69.1626
424.02	113.474	80.5194	337.261						69.3841
	115.633	97.2433							95.1348
	116.236	102.752							102.094
	121.424								106.303
	197.077								158.019
	211.193

## Sheet: Fig4E
P	P	P	P	P	NP	NP	NP	NP	NP
AduFx	2PedFx	PedFx	Adu2Fx	Adu1Fx	AduFx	2PedFx	PedFx	Adu2Fx	Adu1Fx
1.14746	0.1	0.1	7.01281	5.66881	1.4269	1.05841	0.1	0.1	0.1
6.82788	0.768578	3.27864	7.9281	8.80379	2.91137	9.8705	0.805231	0.218455	0.1
17.2505	1.83401	4.09945	8.63649	16.2102	4.47973	12.4784	3.28938	1.19184	0.1
18.2963	2.35142	4.67642	8.68722	24.9537	4.60193	12.7557	4.28033	2.64986	0.1
23.7824	4.37539	6.99692	9.74855	28.8651	15.6125	18.0037	10.1077	4.72545	0.1
37.9748	5.04825	7.92864	13.9767	48.3074	20.0591		12.2965	17.612	0.857208
60.7669	10.5236	8.88947	14.8317		23.3992		37.0218	27.3139	1.55626
92.3563	13.4072	10.0442	23.0677					39.5467	1.56552
96.7989	14.1092	11.8186	30.9023						2.05844
146.821	19.5552	22.9489	47.6078						2.98121
	26.2769	27.0148							4.12428
	26.5673	28.7886							6.97231
	28.4792								7.87043
	33.4591								23.2898
	46.5176

[truncated: 38 more sheets: Fig5, Fig6A, Fig6B, Fig6C, Fig6D, Fig6E, Fig6F, FigS1A, FigS1B, FigS1C, FigS2A, FigS2B, FigS2C, FigS3A, FigS3B, FigS3C, FigS4A, FigS4B, FigS4C, FigS4D …]
